# Supplementary material for: Elimination of Intraspecific Competition Does Not Improve Maize Leaf Physiological and Biochemical Responses to Topsoil Degradation
Source: Plants (Basel). 2025 Aug 9;14(16):2470. doi: 10.3390/plants14162470 (PMC12389017; doi:10.3390/plants14162470)
Supplement: Supplementary file 1 [file plants-14-02470-s001.zip]

Archive with 1 entries (1 files):
- plants-3775912-supplementary.pdf
